# Supplementary material for: A Novel 3-O-rhamnoside: 2″-O-xylosyltransferase Responsible for Terminal Modification of Prenylflavonol Glycosides in Epimedium pubescens Maxim
Source: Int J Mol Sci. 2022 Dec 16;23(24):16050. doi: 10.3390/ijms232416050 (PMC9786081; doi:10.3390/ijms232416050)
Supplement: Supplementary file 1 [file ijms-23-16050-s001.zip]

Archive with 1 entries (1 files):
- ijms-2012114-supplementary.pdf
